# Supplementary material for: Mapping the microRNA-mediated crosstalk between insulin resistance and Alzheimer’s disease: A computational genomic insight
Source: PLoS One. 2025 Dec 12;20(12):e0329056. doi: 10.1371/journal.pone.0329056 (PMC12700384; doi:10.1371/journal.pone.0329056)
Supplement: S3 File — (XLSX) [file pone.0329056.s003.xlsx]

## Sheet: GSE46579
miRNA	logFC	logCPM	LR	PValue	FDR
hsa-mir-151a:hsa-miR-151a-3p	-0.925672	7.85899	41.4445	1.21263e-10	4.90002e-08
hsa-mir-3200:hsa-miR-3200-3p	1.58704	1.21189	40.5178	1.94832e-10	4.90002e-08
hsa-mir-148a:hsa-miR-148a-3p	1.5803	5.68267	35.6273	2.38914e-09	3.90369e-07
hsa-mir-15a:hsa-miR-15a-5p	1.29227	6.12847	34.9072	3.45798e-09	3.90369e-07
hsa-mir-144:hsa-miR-144-5p	1.7126	5.31341	34.4293	4.42023e-09	3.90369e-07
hsa-mir-4781:hsa-miR-4781-3p	-1.1436	0.408952	34.3279	4.65648e-09	3.90369e-07
hsa-mir-17:hsa-miR-17-3p	1.43669	2.09663	33.138	8.58454e-09	6.16861e-07
hsa-mir-148b:hsa-miR-148b-5p	-0.977529	0.709929	31.849	1.66633e-08	1.0477e-06
hsa-mir-26b:hsa-miR-26b-3p	-1.14691	2.22379	29.8492	4.66996e-08	2.59533e-06
brain-mir-112:brain-mir-112	-1.335	-0.483236	29.6558	5.1597e-08	2.59533e-06
hsa-mir-98:hsa-miR-98	0.896782	3.39909	28.8219	7.93469e-08	3.62832e-06
hsa-mir-1468:hsa-miR-1468	-1.47389	2.41287	28.4345	9.69208e-08	4.0626e-06
hsa-mir-5001:hsa-miR-5001-3p	-1.0162	0.157899	27.5084	1.56411e-07	5.63464e-06
hsa-mir-660:hsa-miR-660-5p	1.43903	2.00778	27.3963	1.65751e-07	5.63464e-06
hsa-mir-199a-2:hsa-miR-199b-3p	1.31427	-0.542499	27.2451	1.79233e-07	5.63464e-06
hsa-mir-199a-2:hsa-miR-199a-3p	1.31427	-0.542499	27.2451	1.79233e-07	5.63464e-06
hsa-mir-199a-1:hsa-miR-199a-3p	1.32704	-0.559016	26.7758	2.28478e-07	5.74621e-06
hsa-mir-199b:hsa-miR-199b-3p	1.32704	-0.559016	26.7758	2.28478e-07	5.74621e-06
hsa-mir-199a-1:hsa-miR-199b-3p	1.32704	-0.559016	26.7758	2.28478e-07	5.74621e-06
hsa-mir-199b:hsa-miR-199a-3p	1.32704	-0.559016	26.7758	2.28478e-07	5.74621e-06
hsa-let-7g:hsa-let-7g-5p	0.94006	7.30436	25.303	4.89955e-07	1.13381e-05
hsa-mir-186:hsa-miR-186-5p	-0.8338	8.06889	25.2332	5.07989e-07	1.13381e-05
hsa-let-7f-2:hsa-let-7f-5p	0.724232	9.6198	25.0665	5.53881e-07	1.13381e-05
hsa-let-7f-1:hsa-let-7f-5p	0.72458	9.6171	25.0529	5.578e-07	1.13381e-05
hsa-mir-30c-2:hsa-miR-30c-5p	-0.910621	7.77765	24.9597	5.85427e-07	1.13381e-05
hsa-mir-30c-1:hsa-miR-30c-5p	-0.910587	7.77764	24.9576	5.86065e-07	1.13381e-05
hsa-mir-30d:hsa-miR-30d-5p	-0.684382	9.5442	24.7794	6.42811e-07	1.19753e-05
hsa-mir-425:hsa-miR-425-5p	-0.701528	8.43675	23.8424	1.04554e-06	1.81551e-05
hsa-mir-361:hsa-miR-361-5p	-0.87517	1.83577	23.8402	1.04671e-06	1.81551e-05
hsa-mir-28:hsa-miR-28-3p	-0.88647	5.97611	23.6721	1.14225e-06	1.86517e-05
hsa-let-7a-3:hsa-let-7a-5p	0.70207	9.66339	23.5961	1.18827e-06	1.86517e-05
hsa-let-7a-1:hsa-let-7a-5p	0.701943	9.66361	23.586	1.19451e-06	1.86517e-05
hsa-let-7a-2:hsa-let-7a-5p	0.701395	9.66449	23.5396	1.22367e-06	1.86517e-05
hsa-mir-3157:hsa-miR-3157-3p	-1.05787	-0.835566	23.2894	1.39367e-06	2.0618e-05
hsa-mir-550a-1:hsa-miR-550a-5p	-0.752414	2.00672	22.6426	1.95106e-06	2.63795e-05
hsa-mir-550a-2:hsa-miR-550a-5p	-0.752414	2.00672	22.6426	1.95106e-06	2.63795e-05
hsa-mir-550a-1:hsa-miR-550a-3-5p	-0.751209	2.0058	22.6019	1.99288e-06	2.63795e-05
hsa-mir-550a-2:hsa-miR-550a-3-5p	-0.751209	2.0058	22.6019	1.99288e-06	2.63795e-05
hsa-mir-5010:hsa-miR-5010-3p	-0.917379	3.28728	21.2437	4.04438e-06	5.21621e-05
hsa-mir-1294:hsa-miR-1294	1.05747	0.330808	21.0509	4.47237e-06	5.52514e-05
hsa-mir-550a-3:hsa-miR-550a-3-5p	-0.703312	1.77189	21.0376	4.5036e-06	5.52514e-05
hsa-mir-3127:hsa-miR-3127-3p	-1.37797	-1.02049	19.8446	8.39993e-06	0.000100599
hsa-mir-589:hsa-miR-589-5p	-0.540603	4.37763	19.0435	1.27772e-05	0.000149463
hsa-mir-101-2:hsa-miR-101-3p	1.52253	4.26026	18.7908	1.4587e-05	0.000166756
hsa-mir-101-1:hsa-miR-101-3p	1.52361	4.2568	18.6921	1.53621e-05	0.000171715
hsa-mir-330:hsa-miR-330-5p	-0.843709	-0.245877	18.6431	1.57618e-05	0.000172352
hsa-mir-29c:hsa-miR-29c-3p	0.692913	2.01807	18.3035	1.88361e-05	0.000200042
brain-mir-219:brain-mir-219	-0.796413	0.918201	18.278	1.90895e-05	0.000200042
hsa-mir-548h-5:hsa-miR-548h-5p	1.05519	-0.733754	18.0042	2.20416e-05	0.000226264
brain-mir-161:brain-mir-161	-0.746838	0.367039	17.6778	2.61663e-05	0.000263233
hsa-mir-548h-1:hsa-miR-548h-5p	1.05525	-0.754818	17.4555	2.94114e-05	0.000273962
hsa-mir-548h-2:hsa-miR-548h-5p	1.05525	-0.754818	17.4555	2.94114e-05	0.000273962
hsa-mir-548h-4:hsa-miR-548h-5p	1.05525	-0.754818	17.4555	2.94114e-05	0.000273962
hsa-mir-548h-3:hsa-miR-548h-5p	1.05525	-0.754818	17.4555	2.94114e-05	0.000273962
hsa-mir-1285-1:hsa-miR-1285-5p	-1.05252	-0.854453	17.3998	3.02863e-05	0.000276982
brain-mir-431:brain-mir-431	-1.01915	-1.06098	16.8582	4.02779e-05	0.000339454
hsa-mir-126:hsa-miR-126-3p	1.063	2.63861	16.6467	4.50292e-05	0.000339454
hsa-let-7d:hsa-let-7d-3p	-1.14106	4.90762	16.6253	4.55398e-05	0.000339454
hsa-mir-548aj-2:hsa-miR-548g-5p	1.09172	-0.86336	16.5558	4.72402e-05	0.000339454
hsa-mir-548x:hsa-miR-548ar-5p	1.09172	-0.86336	16.5558	4.72402e-05	0.000339454
hsa-mir-548aj-2:hsa-miR-548x-5p	1.09172	-0.86336	16.5558	4.72402e-05	0.000339454
hsa-mir-548x:hsa-miR-548x-5p	1.09172	-0.86336	16.5558	4.72402e-05	0.000339454
hsa-mir-548g:hsa-miR-548x-5p	1.09172	-0.86336	16.5558	4.72402e-05	0.000339454
hsa-mir-548g:hsa-miR-548g-5p	1.09172	-0.86336	16.5558	4.72402e-05	0.000339454
hsa-mir-548x:hsa-miR-548aj-5p	1.09172	-0.86336	16.5558	4.72402e-05	0.000339454
hsa-mir-548aj-2:hsa-miR-548ar-5p	1.09172	-0.86336	16.5558	4.72402e-05	0.000339454
hsa-mir-548x:hsa-miR-548g-5p	1.09172	-0.86336	16.5558	4.72402e-05	0.000339454
hsa-mir-548aj-2:hsa-miR-548aj-5p	1.09172	-0.86336	16.5558	4.72402e-05	0.000339454
hsa-mir-548g:hsa-miR-548aj-5p	1.09172	-0.86336	16.5558	4.72402e-05	0.000339454
hsa-mir-548g:hsa-miR-548ar-5p	1.09172	-0.86336	16.5558	4.72402e-05	0.000339454
hsa-mir-152:hsa-miR-152	1.02294	0.620061	16.4229	5.06695e-05	0.000358968
hsa-mir-548ar:hsa-miR-548ar-5p	1.09598	-0.911734	16.3315	5.31733e-05	0.000369385
hsa-mir-29b-2:hsa-miR-29b-3p	0.80452	0.355788	16.2902	5.43429e-05	0.000369385
hsa-mir-29b-1:hsa-miR-29b-3p	0.80452	0.355788	16.2902	5.43429e-05	0.000369385
hsa-mir-191:hsa-miR-191-5p	-0.680072	12.7354	15.9193	6.61008e-05	0.000443316
hsa-mir-548k:hsa-miR-548av-5p	1.03821	-0.769732	15.5656	7.96895e-05	0.000520569
hsa-mir-548k:hsa-miR-548k	1.03821	-0.769732	15.5656	7.96895e-05	0.000520569
hsa-mir-128-2:hsa-miR-128	-0.590111	6.26506	15.239	9.47286e-05	0.000608911
hsa-mir-128-1:hsa-miR-128	-0.58937	6.27016	15.221	9.56341e-05	0.000608911
hsa-let-7e:hsa-let-7e-5p	0.584083	8.92779	15.1177	0.000101011	0.000635105
hsa-mir-190a:hsa-miR-190a	1.25505	-1.44834	15.0198	0.000106391	0.000660678
hsa-mir-484:hsa-miR-484	-0.628061	10.5553	14.9297	0.00011159	0.000684507
hsa-mir-363:hsa-miR-363-3p	-0.543479	8.85785	14.6686	0.000128164	0.000776706
hsa-mir-328:hsa-miR-328	-0.835355	4.74952	13.538	0.00023378	0.00139771
hsa-mir-30a:hsa-miR-30a-5p	-0.544957	9.45659	13.5187	0.000236193	0.00139771
hsa-mir-4742:hsa-miR-4742-3p	-0.80315	1.49789	13.4186	0.000249148	0.00145722
hsa-mir-5690:hsa-miR-5690	-0.886513	-0.0964332	12.8791	0.00033227	0.00192106
hsa-mir-26b:hsa-miR-26b-5p	0.692599	5.23037	12.7164	0.000362458	0.00207178
hsa-mir-4746:hsa-miR-4746-5p	-0.664089	0.309507	12.5669	0.000392643	0.00221909
brain-mir-53:brain-mir-53	-0.801406	-0.854408	12.4717	0.000413169	0.00230472
hsa-mir-339:hsa-miR-339-3p	-0.549278	3.17609	12.4546	0.000416958	0.00230472
hsa-mir-374a:hsa-miR-374a-5p	1.20038	-1.27039	12.2339	0.000469302	0.00256586
hsa-mir-3074:hsa-miR-3074-5p	-0.564685	0.804481	12.2077	0.00047593	0.00257412
hsa-mir-32:hsa-miR-32-5p	1.64441	-1.62574	12.0657	0.000513576	0.00274818
hsa-mir-340:hsa-miR-340-3p	-0.872768	0.665314	12.0387	0.000521066	0.00275891
hsa-mir-4435-1:hsa-miR-4435	-0.717982	1.72801	11.9186	0.000555749	0.00288188
hsa-mir-4435-2:hsa-miR-4435	-0.717982	1.72801	11.9186	0.000555749	0.00288188
hsa-mir-345:hsa-miR-345-5p	-0.447572	4.84772	11.7299	0.000615032	0.00315674
hsa-mir-30a:hsa-miR-30a-3p	-0.715702	2.99928	11.4983	0.000696613	0.00353936
hsa-mir-625:hsa-miR-625-5p	-0.81005	-0.645851	11.3212	0.000766276	0.00385437
hsa-mir-3909:hsa-miR-3909	-0.76368	-0.657751	11.1512	0.000839781	0.00418227
hsa-mir-371b:hsa-miR-371b-5p	-0.827654	-1.22464	11.027	0.000897935	0.00442805
hsa-mir-548e:hsa-miR-548e	1.09505	-1.56228	10.8786	0.000972807	0.0047507
hsa-mir-126:hsa-miR-126-5p	1.08825	4.70768	10.8456	0.000990326	0.00478975
hsa-let-7b:hsa-let-7b-3p	-0.667361	1.64073	10.7674	0.00103303	0.00494868
hsa-mir-378a:hsa-miR-378a-5p	-0.65658	-0.323929	10.5649	0.00115257	0.00546928
hsa-mir-1301:hsa-miR-1301	0.612602	-0.477505	10.5332	0.00117247	0.00551173
hsa-mir-29a:hsa-miR-29a-3p	0.536453	2.07859	10.4357	0.00123603	0.00571282
hsa-mir-942:hsa-miR-942	-0.703021	5.10437	10.4279	0.00124128	0.00571282
hsa-mir-4659a:hsa-miR-4659a-3p	-0.77972	-0.73132	10.4159	0.00124932	0.00571282
hsa-mir-10a:hsa-miR-10a-5p	-0.69938	5.55883	10.3729	0.00127875	0.0057947
brain-mir-23:brain-mir-23	-0.626519	0.216833	10.3519	0.00129344	0.00580892
hsa-mir-30e:hsa-miR-30e-3p	-0.579221	3.58666	10.2719	0.00135073	0.00601252
hsa-let-7c:hsa-let-7c	0.553666	9.2669	10.2056	0.00140014	0.00615544
brain-mir-2:brain-mir-2	-1.22943	1.08583	10.1962	0.00140731	0.00615544
hsa-mir-3615:hsa-miR-3615	-0.696231	7.87358	9.86315	0.00168622	0.00725522
brain-mir-392:brain-mir-392	-1.39739	-0.745845	9.86165	0.0016876	0.00725522
hsa-mir-3605:hsa-miR-3605-3p	-0.857062	4.39091	9.59423	0.00195189	0.00832036
hsa-mir-2110:hsa-miR-2110	-0.634069	1.39151	9.49082	0.00206503	0.00872865
hsa-mir-16-2:hsa-miR-16-2-3p	0.735434	5.35518	9.16889	0.00246163	0.0103184
hsa-mir-532:hsa-miR-532-5p	0.561127	4.97343	9.14277	0.00249703	0.0103323
hsa-mir-106b:hsa-miR-106b-3p	0.399499	7.21991	9.13617	0.00250605	0.0103323
hsa-mir-421:hsa-miR-421	-0.474476	2.38133	8.82147	0.00297706	0.0121063
hsa-mir-423:hsa-miR-423-3p	-0.586192	8.95844	8.81694	0.00298447	0.0121063
hsa-mir-10b:hsa-miR-10b-5p	-0.654485	5.39145	8.79982	0.00301261	0.0121227
hsa-mir-628:hsa-miR-628-3p	0.777778	-1.0463	8.75777	0.00308286	0.012307
hsa-mir-215:hsa-miR-215	0.571369	7.61717	8.71068	0.00316351	0.0124406
hsa-mir-223:hsa-miR-223-3p	0.602369	5.03309	8.70937	0.00316579	0.0124406
brain-mir-293:brain-mir-293	-0.786143	-1.53473	8.62248	0.00332039	0.0128894
hsa-mir-1260b:hsa-miR-1260b	-0.861596	5.74043	8.61653	0.00333126	0.0128894
hsa-mir-143:hsa-miR-143-3p	0.74918	3.33072	8.27342	0.00402296	0.0154469
hsa-mir-25:hsa-miR-25-3p	-0.389772	11.2671	8.24218	0.00409279	0.015596
hsa-mir-338:hsa-miR-338-3p	0.822879	-1.93149	8.1321	0.00434884	0.0164471
hsa-mir-148a:hsa-miR-148a-5p	-0.419066	1.56365	7.98224	0.00472385	0.0177321
hsa-mir-5701-1:hsa-miR-5701	-1.23785	-1.28125	7.90093	0.00494094	0.0182742
hsa-mir-5701-2:hsa-miR-5701	-1.23785	-1.28125	7.90093	0.00494094	0.0182742
hsa-mir-1260a:hsa-miR-1260a	-0.820855	5.73962	7.82651	0.00514854	0.018903
hsa-mir-641:hsa-miR-641	-0.619385	-0.241303	7.7757	0.00529536	0.0193012
hsa-mir-576:hsa-miR-576-5p	-0.424611	4.26738	7.61889	0.005776	0.0207572
hsa-mir-92b:hsa-miR-92b-3p	-0.613443	11.4414	7.61847	0.00577736	0.0207572
hsa-mir-374a:hsa-miR-374a-3p	1.12625	-2.14545	7.39713	0.00653281	0.023305
hsa-mir-937:hsa-miR-937	-1.00846	0.431533	7.21037	0.00724836	0.0256755
hsa-let-7i:hsa-let-7i-5p	0.64263	8.57502	7.17952	0.00737405	0.0259381
hsa-mir-33b:hsa-miR-33b-5p	1.24674	-2.24713	7.08174	0.00778732	0.0266039
brain-mir-190:brain-mir-190	-0.824822	-1.32486	7.06115	0.00787734	0.0266039
brain-mir-188:brain-mir-188	-0.824822	-1.32486	7.06115	0.00787734	0.0266039
brain-mir-189:brain-mir-189	-0.824822	-1.32486	7.06115	0.00787734	0.0266039
brain-mir-192:brain-mir-192	-0.824822	-1.32486	7.06115	0.00787734	0.0266039
hsa-mir-5695:hsa-miR-5695	0.603273	-0.976444	7.06039	0.00788067	0.0266039
hsa-mir-21:hsa-miR-21-5p	0.756093	4.19329	6.98458	0.0082215	0.0275694
hsa-mir-30b:hsa-miR-30b-5p	-0.466583	4.93288	6.90854	0.00857849	0.028576
hsa-mir-148b:hsa-miR-148b-3p	0.660283	4.27228	6.83775	0.00892511	0.0290397
hsa-mir-548am:hsa-miR-548au-5p	0.98205	-2.25637	6.82157	0.00900636	0.0290397
hsa-mir-548am:hsa-miR-548am-5p	0.98205	-2.25637	6.82157	0.00900636	0.0290397
hsa-mir-548am:hsa-miR-548o-5p	0.98205	-2.25637	6.82157	0.00900636	0.0290397
hsa-mir-548am:hsa-miR-548c-5p	0.98205	-2.25637	6.82157	0.00900636	0.0290397
hsa-mir-144:hsa-miR-144-3p	1.23138	2.71377	6.7932	0.00915055	0.0293167
hsa-mir-652:hsa-miR-652-3p	0.346378	6.5109	6.63851	0.00997976	0.0305119
hsa-mir-548o-2:hsa-miR-548am-5p	0.954653	-2.24903	6.62255	0.0100695	0.0305119
hsa-mir-548o-2:hsa-miR-548au-5p	0.954653	-2.24903	6.62255	0.0100695	0.0305119
hsa-mir-548o-2:hsa-miR-548c-5p	0.954653	-2.24903	6.62255	0.0100695	0.0305119
hsa-mir-548c:hsa-miR-548c-5p	0.954653	-2.24903	6.62255	0.0100695	0.0305119
hsa-mir-548o-2:hsa-miR-548o-5p	0.954653	-2.24903	6.62255	0.0100695	0.0305119
hsa-mir-548c:hsa-miR-548am-5p	0.954653	-2.24903	6.62255	0.0100695	0.0305119
hsa-mir-548c:hsa-miR-548au-5p	0.954653	-2.24903	6.62255	0.0100695	0.0305119
hsa-mir-548c:hsa-miR-548o-5p	0.954653	-2.24903	6.62255	0.0100695	0.0305119
hsa-mir-301a:hsa-miR-301a-3p	0.888324	-1.19315	6.60186	0.0101872	0.0306836
hsa-mir-3158-2:hsa-miR-3158-3p	-0.40221	4.76119	6.44877	0.0111029	0.033046
hsa-mir-3158-1:hsa-miR-3158-3p	-0.40221	4.76119	6.44877	0.0111029	0.033046
hsa-mir-151a:hsa-miR-151a-5p	-0.345619	8.1369	6.35181	0.0117262	0.0344984
hsa-mir-151a:hsa-miR-151b	-0.345584	8.13668	6.35152	0.0117281	0.0344984
hsa-mir-644b:hsa-miR-644b-3p	-0.470763	-0.423405	6.26925	0.0122851	0.0359268
hsa-mir-1234:hsa-miR-1234	0.751474	-1.25529	6.11556	0.0133997	0.0389598
hsa-mir-22:hsa-miR-22-3p	-0.391646	11.1108	5.95983	0.0146355	0.0423083
brain-mir-403:brain-mir-403	-0.693026	-1.37381	5.85861	0.015501	0.0445543
hsa-mir-107:hsa-miR-107	0.474095	8.09157	5.72284	0.0167456	0.0478582
hsa-mir-197:hsa-miR-197-3p	0.433435	5.42881	5.69109	0.0170512	0.0484564

## Sheet: GSE48552
miRNA	logFC	logCPM	LR	PValue	FDR
hsa-miR-132-3p	2.04776	10.148	71.8161	2.36215e-17	1.51178e-14
hsa-miR-7-1-3p	-1.49573	5.75313	56.5214	5.55913e-14	1.77892e-11
hsa-miR-488-3p	-1.28324	7.28112	55.3345	1.01669e-13	2.16894e-11
hsa-miR-377-3p	-1.14162	5.97499	52.4273	4.46472e-13	7.14355e-11
hsa-miR-153	-1.64607	10.5673	48.2551	3.74222e-12	4.79005e-10
hsa-miR-208b	-1.64666	3.54233	47.7854	4.75509e-12	5.07209e-10
hsa-miR-194-5p	-1.08315	6.40304	42.9656	5.571e-11	5.09348e-09
hsa-miR-26b-3p	1.2588	5.68504	41.1501	1.40973e-10	1.0061e-08
hsa-miR-148b-3p	-2.03541	9.02893	41.1431	1.41483e-10	1.0061e-08
hsa-miR-708-5p	-1.03257	7.93037	39.4325	3.39592e-10	2.17339e-08
hsa-miR-374a-5p	-2.11682	6.79837	38.83	4.62355e-10	2.60014e-08
hsa-miR-152	-1.74825	4.94872	38.7266	4.87527e-10	2.60014e-08
hsa-miR-323a-3p	1.31827	9.65927	38.5415	5.3602e-10	2.63887e-08
hsa-miR-212-3p	1.72606	6.33699	38.0548	6.87869e-10	3.14454e-08
hsa-miR-330-5p	-1.15756	8.40324	37.4905	9.18573e-10	3.91925e-08
hsa-miR-365b-3p	-1.06332	5.68569	37.0068	1.17721e-09	4.56791e-08
hsa-miR-142-5p	-1.79568	9.01577	36.9478	1.21335e-09	4.56791e-08
hsa-miR-590-3p	-1.22908	5.17658	36.3562	1.64354e-09	5.84369e-08
hsa-miR-212-5p	1.88516	4.34387	36.0606	1.91273e-09	6.4429e-08
hsa-miR-885-3p	2.1581	5.09355	35.8676	2.11194e-09	6.7582e-08
hsa-miR-424-5p	-1.04806	5.51894	35.1722	3.01803e-09	9.19779e-08
hsa-miR-18a-5p	-1.5397	4.77144	34.5389	4.17814e-09	1.21546e-07
hsa-miR-3653	2.09126	4.49436	33.7549	6.25101e-09	1.73843e-07
hsa-miR-186-5p	-0.89645	11.549	33.6732	6.5191e-09	1.73843e-07
hsa-miR-454-3p	-1.01163	7.74538	33.5252	7.03464e-09	1.80087e-07
hsa-miR-1225-3p	2.30556	3.66977	32.7273	1.06037e-08	2.61013e-07
hsa-miR-338-3p	-1.28883	13.0392	32.4788	1.20499e-08	2.85627e-07
hsa-miR-767-5p	1.0752	6.11323	31.8752	1.64406e-08	3.75786e-07
hsa-miR-132-5p	1.91697	7.12862	31.6565	1.83996e-08	4.01252e-07
hsa-miR-516a-5p	-1.67203	3.31843	31.5612	1.9325e-08	4.01252e-07
hsa-miR-32-5p	-1.24513	5.76851	31.5501	1.94357e-08	4.01252e-07
hsa-miR-323a-5p	1.52443	2.78761	30.8831	2.74046e-08	5.48093e-07
hsa-miR-301a-3p	-1.14454	9.94189	30.7683	2.90752e-08	5.63882e-07
hsa-miR-941	-2.16205	5.57114	30.6814	3.0406e-08	5.72348e-07
hsa-miR-365a-3p	-1.10015	5.29282	30.2901	3.72023e-08	6.8027e-07
hsa-miR-340-5p	0.894231	12.2856	30.0947	4.11459e-08	7.31483e-07
hsa-miR-504	1.26774	7.32982	29.3482	6.04727e-08	1.04601e-06
hsa-miR-99b-5p	-1.42051	12.0232	29.2232	6.45009e-08	1.08633e-06
hsa-miR-17-5p	-0.932935	7.3752	29.1216	6.79754e-08	1.11549e-06
hsa-miR-150-5p	1.08707	9.06638	28.837	7.87328e-08	1.23772e-06
hsa-miR-301b	-1.10005	6.73295	28.8233	7.92917e-08	1.23772e-06
hsa-miR-3613-5p	-1.07595	5.24567	28.7126	8.39538e-08	1.25258e-06
hsa-miR-374b-5p	-1.43806	7.4883	28.708	8.41574e-08	1.25258e-06
hsa-miR-16-5p	-0.794163	12.0568	28.0075	1.20848e-07	1.75778e-06
hsa-miR-3613-3p	-1.51923	2.60458	27.8903	1.2839e-07	1.82599e-06
hsa-miR-877-5p	1.53523	4.30452	26.8837	2.1607e-07	2.95065e-06
hsa-miR-485-5p	1.08794	7.29488	26.8782	2.16688e-07	2.95065e-06
hsa-miR-195-5p	-0.934369	9.95893	25.9228	3.55344e-07	4.73792e-06
hsa-miR-363-3p	-0.985901	8.63199	25.7951	3.79654e-07	4.87745e-06
hsa-miR-374b-3p	-0.996604	5.12343	25.7695	3.84715e-07	4.87745e-06
hsa-miR-106b-5p	-0.783347	7.47609	25.7498	3.88672e-07	4.87745e-06
hsa-miR-15b-5p	-0.900697	6.44996	25.5182	4.38238e-07	5.3937e-06
hsa-miR-142-3p	-1.08849	5.7517	25.1261	5.37002e-07	6.48455e-06
hsa-let-7d-5p	0.812166	11.242	24.6882	6.7396e-07	7.98767e-06
hsa-miR-140-5p	-0.894684	6.75667	24.5797	7.12976e-07	8.29644e-06
hsa-miR-539-5p	1.15685	5.69787	24.4223	7.73689e-07	8.84217e-06
hsa-miR-361-5p	-0.866997	8.57239	24.3573	8.00222e-07	8.98495e-06
hsa-miR-222-3p	0.82299	11.2963	24.0345	9.46265e-07	1.04415e-05
hsa-miR-423-3p	1.08359	10.6933	23.9906	9.68072e-07	1.05011e-05
hsa-miR-744-5p	0.973476	10.1309	23.4217	1.301e-06	1.38773e-05
hsa-miR-501-3p	-1.07117	5.68745	22.4654	2.13961e-06	2.24484e-05
hsa-miR-3607-3p	2.77475	8.56951	22.0681	2.63151e-06	2.7164e-05
hsa-miR-1298	1.10602	4.02224	21.5428	3.46026e-06	3.51518e-05
hsa-miR-487b	1.02232	10.0099	21.4683	3.59735e-06	3.57539e-05
hsa-miR-218-5p	-0.774105	10.2057	21.4262	3.67712e-06	3.57539e-05
hsa-miR-26a-2-3p	-1.04483	3.92564	21.4004	3.72687e-06	3.57539e-05
hsa-miR-100-5p	-1.38949	12.0521	21.3922	3.74299e-06	3.57539e-05
hsa-miR-369-3p	1.24198	8.13199	21.3026	3.92206e-06	3.69135e-05
hsa-miR-6511a-3p	0.936086	5.04399	21.0075	4.57489e-06	4.24337e-05
hsa-miR-149-5p	1.03548	11.6462	20.9584	4.69354e-06	4.28788e-05
hsa-miR-223-3p	-1.15219	6.46927	20.9328	4.75687e-06	4.28788e-05
hsa-miR-423-5p	0.74018	8.46525	20.5316	5.86563e-06	5.21389e-05
hsa-miR-1185-1-3p	1.20609	3.19339	20.4436	6.14145e-06	5.38428e-05
hsa-miR-125b-1-3p	-0.81719	7.66184	20.2831	6.67895e-06	5.77639e-05
hsa-miR-873-3p	1.04325	6.04394	20.2403	6.82999e-06	5.82826e-05
hsa-miR-221-3p	-0.660156	11.3721	20.111	7.30753e-06	6.15371e-05
hsa-miR-7-5p	0.854752	9.15245	19.3851	1.06835e-05	8.87976e-05
hsa-miR-769-5p	0.745356	13.2465	19.0697	1.26032e-05	0.000103411
hsa-miR-499a-5p	-0.84501	5.51971	19.0004	1.30688e-05	0.000105874
hsa-miR-671-5p	0.922939	3.81696	18.6214	1.5942e-05	0.000127536
hsa-miR-138-1-3p	0.708986	6.09373	18.5914	1.61952e-05	0.000127962
hsa-let-7a-3p	-0.74409	6.10417	18.3706	1.81841e-05	0.000141925
hsa-miR-20a-3p	-1.52191	1.96032	18.346	1.84206e-05	0.000142038
hsa-miR-30a-3p	-1.0178	9.8018	18.2616	1.9255e-05	0.000146705
hsa-miR-433	0.716997	8.07076	18.1686	2.02183e-05	0.000152232
hsa-miR-668	0.833376	6.45534	18.1042	2.09141e-05	0.000155639
hsa-miR-574-3p	-0.978109	7.54358	17.9743	2.23909e-05	0.00016315
hsa-miR-940	0.836047	3.70791	17.9707	2.24331e-05	0.00016315
hsa-miR-191-5p	-0.952056	13.8034	17.4276	2.98457e-05	0.000214621
hsa-miR-6511b-3p	0.94938	5.22027	17.37	3.07648e-05	0.000218772
hsa-miR-1180	0.85197	7.60194	17.0867	3.57116e-05	0.000251158
hsa-miR-5701	2.24195	4.40564	16.9297	3.87895e-05	0.000264806
hsa-miR-29a-3p	-0.58801	12.9242	16.929	3.88038e-05	0.000264806
hsa-miR-146b-3p	0.894446	5.398	16.9246	3.88934e-05	0.000264806
hsa-miR-382-3p	0.692034	6.27115	16.8787	3.9847e-05	0.000268055
hsa-miR-335-3p	-0.847494	8.02403	16.8615	4.02082e-05	0.000268055
hsa-miR-382-5p	0.695342	6.9166	16.7669	4.22637e-05	0.000278853
hsa-miR-409-3p	0.701683	9.99615	16.6666	4.45595e-05	0.000291001
hsa-miR-548o-3p	-1.21478	3.21758	16.4026	5.12148e-05	0.000331085
hsa-miR-26a-1-3p	-1.91785	0.901319	16.3769	5.19149e-05	0.000332255
hsa-miR-139-3p	0.792932	5.70872	16.3564	5.24774e-05	0.00033253
hsa-miR-370	1.06567	6.74234	16.2935	5.42487e-05	0.000340384
hsa-let-7g-5p	0.491458	13.4315	16.1715	5.78567e-05	0.000359498
hsa-miR-148a-3p	-1.01459	10.2237	16.104	5.99581e-05	0.000368973
hsa-miR-26b-5p	-0.673242	12.0563	15.9504	6.50228e-05	0.000396329
hsa-miR-3200-3p	0.586144	7.64019	15.5872	7.87874e-05	0.000475697
hsa-miR-24-3p	-0.741203	9.02875	15.4991	8.25449e-05	0.000493726
hsa-miR-29b-1-5p	1.03675	2.36248	15.4561	8.44426e-05	0.000500401
hsa-miR-1249	0.853907	8.23024	15.3329	9.01311e-05	0.00052921
hsa-miR-519a-3p	-1.25081	2.16843	15.121	0.000100833	0.000586664
hsa-miR-126-5p	-0.97655	13.3794	14.7618	0.000121979	0.000703301
hsa-miR-210	0.782518	6.3662	14.7029	0.00012585	0.00071914
hsa-miR-655	-0.689001	4.18051	14.6672	0.000128259	0.000724742
hsa-miR-887	0.628939	7.60547	14.655	0.000129095	0.000724742
hsa-miR-154-3p	-0.877242	3.51566	14.5449	0.000136862	0.000761668
hsa-miR-654-5p	0.757941	3.04979	14.5168	0.000138914	0.000766424
hsa-miR-99a-5p	-0.99363	11.0193	14.3732	0.00014992	0.000820078
hsa-miR-431-3p	0.653852	7.96408	14.3458	0.000152116	0.000825034
hsa-miR-3065-5p	-0.916504	3.90235	14.2586	0.000159334	0.000856923
hsa-miR-138-5p	1.20857	13.1142	14.1939	0.000164904	0.000879488
hsa-miR-339-3p	0.954025	8.253	14.0812	0.000175083	0.00092606
hsa-miR-431-5p	1.11959	3.44367	13.9623	0.000186511	0.000978419
hsa-miR-151a-3p	-0.872575	11.2575	13.9203	0.000190728	0.000992407
hsa-miR-127-3p	-0.785127	14.8086	13.5778	0.000228875	0.00118129
hsa-miR-874	-0.632887	8.90614	13.5077	0.000237582	0.0012068
hsa-miR-548k	-0.8393	5.02038	13.5077	0.000237588	0.0012068
hsa-miR-346	0.606516	6.01282	13.4747	0.000241807	0.00121856
hsa-miR-146a-5p	-1.25681	6.94803	13.3709	0.000255558	0.00127779
hsa-miR-141-3p	-1.65452	3.02	13.3098	0.000264025	0.00130989
hsa-miR-3676-5p	-1.50895	3.46715	13.0968	0.000295794	0.00145622
hsa-miR-374a-3p	-0.657293	8.52018	13.0006	0.000311384	0.00152127
hsa-miR-376a-5p	1.50736	8.56819	12.8937	0.00032969	0.0015985
hsa-miR-33a-5p	0.739493	7.00601	12.864	0.000334964	0.00161186
hsa-miR-1307-3p	0.775511	7.93063	12.4689	0.00041379	0.00197631
hsa-miR-302b-3p	-2.18018	0.585658	12.4473	0.000418593	0.00198444
hsa-let-7g-3p	-0.719523	3.8901	12.3529	0.000440303	0.00207202
hsa-miR-494	1.12046	6.43801	12.3176	0.000448702	0.00209613
hsa-miR-500a-3p	-0.636926	6.45858	12.2927	0.000454731	0.0021089
hsa-miR-30e-3p	-0.71546	9.77278	12.1416	0.0004931	0.00227039
hsa-let-7f-2-3p	-0.637087	4.82388	12.018	0.0005269	0.00240869
hsa-miR-26a-5p	-0.733184	16.2643	11.9292	0.000552614	0.00250832
hsa-miR-191-3p	0.900177	4.1634	11.8315	0.000582383	0.0026106
hsa-miR-342-5p	0.68212	4.81969	11.8285	0.000583306	0.0026106
hsa-miR-135a-5p	-0.73661	7.29107	11.7524	0.000607643	0.00270063
hsa-miR-320c	1.1328	1.70544	11.7041	0.000623636	0.0027526
hsa-miR-342-3p	0.635745	10.9387	11.6542	0.000640589	0.00280801
hsa-miR-488-5p	-0.814194	3.24846	11.6415	0.000644964	0.00280801
hsa-let-7e-5p	0.432415	12.3601	11.62	0.000652472	0.0028215
hsa-miR-199a-5p	-1.06481	4.57304	11.5336	0.000683509	0.00293588
hsa-miR-23a-3p	-0.596418	8.37243	11.354	0.000752874	0.00321226
hsa-miR-490-3p	-0.476332	7.19442	11.3076	0.0007719	0.00327163
hsa-miR-653	1.03434	2.30963	11.253	0.000794951	0.00334716
hsa-miR-25-5p	1.33134	1.02081	11.2186	0.000809795	0.00338738
hsa-miR-130a-3p	0.570011	9.46012	11.1766	0.000828334	0.00344243
hsa-miR-130b-3p	-0.592107	5.62095	11.1554	0.000837864	0.00345957
hsa-miR-154-5p	-0.561562	5.36556	11.1417	0.000844088	0.00346293
hsa-miR-1225-5p	1.76598	2.0106	11.0841	0.00087072	0.00354943
hsa-miR-125b-5p	-0.497317	13.0497	11.0428	0.000890335	0.00360642
hsa-miR-100-3p	-0.807217	3.97578	10.8373	0.000994737	0.00400397
hsa-miR-193b-3p	-0.495089	7.30578	10.8177	0.00100532	0.00402128
hsa-miR-425-3p	0.721875	6.994	10.7511	0.00104216	0.00409297
hsa-miR-181a-5p	0.560931	17.4198	10.7508	0.00104232	0.00409297
hsa-miR-19a-5p	-1.44599	0.930728	10.7506	0.00104243	0.00409297
hsa-miR-3615	1.08759	4.29294	10.7166	0.00106179	0.00414358
hsa-miR-491-5p	-0.624296	3.87573	10.6184	0.0011197	0.00434309
hsa-miR-379-5p	0.554949	7.85184	10.4756	0.00120963	0.00466363
hsa-miR-708-3p	0.512903	7.97713	10.3863	0.00126956	0.00486538
hsa-miR-589-3p	0.97413	3.82603	10.3671	0.00128278	0.00488679
hsa-miR-5680	0.73239	2.87239	10.3171	0.00131806	0.00497027
hsa-miR-1224-5p	0.740871	5.59136	10.314	0.00132023	0.00497027
hsa-miR-299-5p	-0.647156	4.66088	10.2209	0.00138861	0.00519712
hsa-let-7f-5p	0.418244	14.8478	10.1863	0.00141484	0.00526454
hsa-miR-2110	0.641183	3.67731	10.0891	0.00149146	0.00551752
hsa-miR-1185-5p	0.749615	7.40569	10.0348	0.00153612	0.00565009
hsa-miR-361-3p	0.46264	8.44207	9.89945	0.00165328	0.0060463
hsa-miR-6716-3p	0.831694	2.96017	9.86614	0.00168348	0.00612174
hsa-miR-183-5p	-1.50669	3.89137	9.72431	0.00181846	0.00657524
hsa-miR-107	0.504698	10.3523	9.63825	0.00190567	0.00685185
hsa-miR-96-5p	1.13868	0.915716	9.6265	0.00191789	0.00685727
hsa-miR-3943	-0.864723	4.00553	9.55214	0.00199717	0.00710104
hsa-miR-15b-3p	-0.829711	2.87448	9.40348	0.00216573	0.00765624
hsa-miR-18b-5p	-1.06453	1.97681	9.39377	0.00217724	0.00765624
hsa-miR-30b-3p	0.663831	2.69169	9.29041	0.00230357	0.0080562
hsa-miR-23b-5p	1.1528	0.890585	9.27967	0.00231712	0.00805954
hsa-miR-103a-3p	0.428654	13.6311	9.10235	0.00255281	0.00883135
hsa-miR-345-5p	0.503999	7.93789	9.04596	0.00263275	0.00905894
hsa-miR-331-3p	-0.502696	7.1759	9.02506	0.00266304	0.00909875
hsa-miR-31-5p	0.539199	8.66616	9.00774	0.00268838	0.00909875
hsa-miR-19a-3p	-0.773226	6.78391	9.00375	0.00269426	0.00909875
hsa-miR-185-5p	0.458742	6.27531	8.99906	0.00270119	0.00909875
hsa-miR-424-3p	0.750887	2.51417	8.9557	0.00276605	0.00926844
hsa-miR-9-3p	-0.448021	10.1289	8.87447	0.00289186	0.00963953
hsa-miR-383	0.593748	7.17264	8.82941	0.00296415	0.0098293
hsa-miR-3605-3p	0.612362	3.85626	8.74787	0.00309964	0.0102256
hsa-miR-375	0.882998	6.07571	8.7061	0.00317147	0.0104089
hsa-miR-181c-5p	0.435685	13.5792	8.45246	0.00364551	0.0119037
hsa-miR-92b-5p	0.656041	3.17327	8.39632	0.00375981	0.0122146
hsa-miR-1	0.556364	4.99467	8.37809	0.00379772	0.0122755
hsa-miR-4443	-0.828046	3.29248	8.31925	0.00392272	0.0126158
hsa-miR-5000-3p	-1.57846	1.0358	8.19015	0.00421183	0.0134779
hsa-miR-2355-5p	-0.771254	3.67916	8.09089	0.00444884	0.0141058
hsa-miR-629-5p	0.600352	3.48672	8.08955	0.00445213	0.0141058
hsa-miR-4742-3p	1.11758	1.53231	8.06789	0.00450565	0.014205
hsa-miR-205-5p	1.13762	1.4808	8.05194	0.00454551	0.0142525
hsa-miR-3651	1.96374	1.96944	8.04408	0.00456527	0.0142525
hsa-miR-135b-5p	-0.884947	2.04722	8.02665	0.0046094	0.0143205
hsa-miR-204-5p	-0.799188	11.5483	7.9931	0.0046956	0.0145178
hsa-miR-101-3p	0.347534	14.1675	7.97013	0.00475556	0.0146325
hsa-let-7c	0.364775	13.2217	7.9296	0.00486325	0.0148922
hsa-miR-376a-3p	-0.461427	5.51869	7.8825	0.00499156	0.0152124
hsa-miR-181c-3p	0.38481	10.4189	7.86341	0.00504452	0.0153009
hsa-miR-500a-5p	-1.32823	0.843262	7.84709	0.00509026	0.0153668
hsa-miR-937-3p	0.892321	1.26004	7.69789	0.00552854	0.0166116
hsa-miR-331-5p	-0.500978	3.9893	7.66066	0.0056438	0.0168787
hsa-miR-4284	1.38887	1.139	7.61189	0.00579848	0.0172606
hsa-miR-675-3p	-1.85616	0.156442	7.49076	0.00620165	0.0181818
hsa-miR-129-5p	0.491923	9.92121	7.48704	0.00621446	0.0181818
hsa-miR-193a-3p	1.07702	6.5467	7.48555	0.00621961	0.0181818
hsa-miR-377-5p	0.457784	6.17585	7.48497	0.0062216	0.0181818
hsa-miR-181d	-0.500782	9.64835	7.44533	0.00636012	0.0185022
hsa-miR-493-5p	0.592909	3.27583	7.43674	0.00639054	0.0185065
hsa-miR-29b-2-5p	0.504999	5.21207	7.21023	0.00724893	0.0208978
hsa-miR-448	0.750558	1.53801	7.19185	0.00732353	0.0209855
hsa-miR-219-2-3p	0.650372	10.6574	7.18662	0.00734493	0.0209855
hsa-miR-582-5p	-0.465079	7.34088	7.13639	0.00755349	0.0214855
hsa-miR-484	-0.37829	8.60738	6.85129	0.00885771	0.0250838
hsa-miR-664a-3p	-0.541888	6.57461	6.82192	0.00900457	0.0253873
hsa-let-7f-1-3p	-0.710121	2.80594	6.73746	0.00944092	0.0265008
hsa-miR-185-3p	-0.598604	3.41818	6.69106	0.00968973	0.0270805
hsa-miR-101-5p	0.484958	7.75819	6.63884	0.00997789	0.0277646
hsa-miR-302d-3p	-1.34986	0.534137	6.58265	0.0102977	0.0285305
hsa-miR-4662a-5p	-0.696357	2.90578	6.47974	0.0109111	0.0300995
hsa-miR-500b	-1.03607	1.21007	6.41181	0.0113364	0.0311017
hsa-miR-450a-5p	-0.695964	3.34944	6.40631	0.0113716	0.0311017
hsa-miR-451a	-0.619019	11.3583	6.38804	0.0114892	0.0311575
hsa-miR-450b-5p	-0.828957	3.61845	6.38801	0.0114893	0.0311575
hsa-miR-147b	-1.01752	1.14506	6.37558	0.0115701	0.0312442
hsa-miR-106b-3p	0.413511	6.94447	6.34298	0.0117847	0.0315708
hsa-miR-93-5p	-0.358974	9.9014	6.33664	0.0118269	0.0315708
hsa-miR-330-3p	-0.365042	7.55736	6.33481	0.0118391	0.0315708
hsa-miR-200c-3p	-0.604402	2.80973	6.29652	0.0120975	0.0321263
hsa-miR-3909	0.517427	4.3082	6.276	0.0122384	0.0323661
hsa-miR-2116-3p	0.935738	1.11759	6.26235	0.0123331	0.0324821
hsa-miR-1296	-0.352434	9.48618	6.24497	0.0124546	0.0326679
hsa-miR-1264	-0.945198	2.22658	6.22438	0.0126003	0.032915
hsa-miR-323b-3p	0.592628	7.98577	6.17717	0.0129409	0.0336674
hsa-miR-19b-3p	-0.496619	9.16908	6.03433	0.0140302	0.0363537
hsa-miR-30e-5p	-0.308247	13.7385	5.99664	0.0143331	0.0369887
hsa-miR-30d-5p	0.316389	13.9306	5.98528	0.0144257	0.0370781
hsa-miR-515-5p	-1.19033	1.96549	5.93287	0.014861	0.0380441
hsa-let-7e-3p	-0.413892	5.18786	5.88416	0.0152777	0.0389552
hsa-miR-543	0.495895	6.30604	5.86912	0.0154088	0.0391334
hsa-miR-592	0.50453	6.37462	5.80432	0.0159869	0.0403204
hsa-miR-580	-1.07553	0.782588	5.80264	0.0160022	0.0403204
hsa-miR-767-3p	0.915713	0.868653	5.73994	0.0165834	0.041621
hsa-miR-2682-5p	0.558923	5.13391	5.6743	0.0172152	0.0430381
hsa-miR-1908	0.91204	2.74865	5.55816	0.0183947	0.0457634
hsa-miR-489	0.725908	1.45831	5.55306	0.0184484	0.0457634
hsa-miR-770-5p	-0.38487	5.49709	5.52878	0.0187062	0.046057
hsa-miR-369-5p	0.499442	6.64755	5.52836	0.0187107	0.046057
hsa-miR-1224-3p	1.0378	0.835908	5.44338	0.0196426	0.0480356
hsa-miR-27b-3p	-0.438107	15.1114	5.44143	0.0196646	0.0480356
hsa-miR-545-5p	-1.11078	0.800801	5.37944	0.0203754	0.0495826
