# Supplementary material for: Mapping the microRNA-mediated crosstalk between insulin resistance and Alzheimer’s disease: A computational genomic insight
Source: PLoS One. 2025 Dec 12;20(12):e0329056. doi: 10.1371/journal.pone.0329056 (PMC12700384; doi:10.1371/journal.pone.0329056)
Supplement: S4 File — (XLSX) [file pone.0329056.s004.xlsx]

## Sheet: Combined
hsa-let-7a-5p	hsa-let-7b-5p	hsa-let-7c-5p	hsa-let-7d-5p	hsa-let-7e-5p	hsa-let-7i-5p	hsa-miR-7-5p	hsa-miR-15a-5p	hsa-miR-15b-5p	hsa-miR-16-5p	hsa-miR-17-5p	hsa-miR-20b-5p	hsa-miR-27a-3p	hsa-miR-93-5p	hsa-miR-106b-5p	hsa-miR-424-5p
PSMC4	PSMC4	RB1CC1	PSMC4	RB1CC1	FAS	BAD	NDUFS1	NDUFS1	NDUFS1	SLC25A5	MAPK9	CAPN1	PSMA4	MAPK9	PSMB1
BID	RB1CC1	FAS	CAPN1	FAS	PSMA4	CAPN1	MAPK9	MAPK9	FAS	PSMB1	ATG2B	BID	MAPK9	CASP8	PIK3CB
RB1CC1	FAS	NDUFB4	RB1CC1	PSMA4	NDUFB4	NDUFS1	EIF2AK2	EIF2AK2	MAPK9	MAPK9	MAPK1	RB1CC1	CASP8	ATG2B	EIF2AK2
FAS	PSMA4	WIPI1	WIPI1	PTGS2	WIPI1	PSMA4	ATG2B	VDAC3	EIF2AK2	CASP8	PSMC1	PIK3CB	ATG2B	PIK3C3	TNFRSF1A
PSMA4	NDUFB4	PTGS2	CSNK2A2	MAP2K7	PTGS2	PIK3CB	VDAC3	CSNK2A1	CASP8	ATG2B	FZD3	WNT8A	PIK3C3	MAPK1	PTGS2
NDUFB4	WIPI1	PSMD8	MAP2K7	PSEN1	MAPK1	EIF2AK2	CSNK2A1	PSMD7	PTGS2	LRP6	MAPK8	CASP8	GSK3B	CSNK2A1	GSK3B
WIPI1	PTGS2	MAPK1	ULK2	MAPK1	CSNK2A1	CASP8	PSMD7	IKBKB	VDAC3	PIK3C3	AMBRA1	VDAC3	MAPK1	FZD3	MAPK1
PTGS2	ATP2A3	XBP1	ITPR3	CSNK2A1	PLCB4	LRP6	IKBKB	MAPK8	PSEN1	GSK3B	CSNK1A1	GSK3B	XBP1	MAPK8	CSNK2A1
ITPR3	NOX4	CSNK2A1	MAPK1	FZD3	FZD3	WNT8B	MAPK8	PPIF	PSMD8	MAPK1	AKT3	WNT11	PSMC1	CSNK1A1	PSMD7
PSMD8	PSMD8	FZD3	XBP1	TUBB4A	TUBB4A	MAP2K7	PPIF	ATP5F1B	MAPK1	PSMC1	APH1A	MAPK1	PSMA7	RTN4	IKBKB
MAPK1	MAPK1	TUBB4A	CSNK2A1	MAPK8	PSMA2	ARAF	ATP5F1B	CSNK1A1	PSMC6	FZD3	PIK3R3	XBP1	FZD3	COX7A2L	PIK3R2
PSMC6	PSMB5	PSMA2	FZD3	PPIF	MAPK8	PSEN1	CSNK1A1	RTN4	PSMB5	MAPK8	LRP1	PLCB4	MAPK8	APH1A	MAPK8
CSNK2A1	CSNK2A1	MAPK8	MAPK8	WNT5B	PPIF	MAPK1	RTN4	AKT3	CSNK2A1	AMBRA1	EIF2S1	MAPK3	AMBRA1	APAF1	PPIF
PLCB4	PLCB4	PPIF	ATP5F1B	GAPDH	PSMD11	FZD3	AKT3	APH1A	PLCB4	CSNK1A1	PPP3CA	AXIN1	CSNK1A1	PPP3CC	PSMD11
AXIN1	FZD3	PSMD11	CSNK1A1	IL1A	APH1A	TUBB4A	APH1A	ATF6	MAPK3	WNT5A	APP	FZD3	WNT5A	PSMB2	NDUFS8
FZD3	TUBB4A	ATP5F1B	AKT3	APAF1	IDE	AKT2	PIK3CA	PIK3CA	PSMD7	COX7A2L	PIK3R1	DKK4	AKT3	KLC1	WNT5A
TUBB4A	MAPK8	WNT5A	APH1A	ITPR2	APAF1	DKK1	ITPR2	ITPR2	IKBKB	AKT3	WIPI2	MAPK8	APH1A	EIF2S1	RTN4
PSMA2	DKK1	COX7A2L	IDE	LRP1	ITPR2	PPIF	KLC1	KLC1	DVL1	APH1A	ATP2A2	DKK1	PIK3R3	APP	AKT3
MAPK8	PSMD11	IDE	APAF1	PSMB2	LRP1	GAPDH	BECN1	BECN1	MAPK8	PIK3R3	ULK1	PPIF	APAF1	AKT1	APH1A
PPIF	PSMD9	APAF1	LRP1	ADRM1	PSMB2	WNT5A	ATG14	CHRM3	DKK1	APAF1	TUBB4B	NFKB1	LRP1	PSMB6	ATF6
PSMD11	ATP5F1B	ITPR2	ADRM1	ADAM10	ATF4	RTN4	CHRM3	IRS4	PPIF	LRP1	MAP3K5	MAPK10	EIF2S1	PIK3R1	LRP1
ATP5F1B	WNT5B	LRP1	COX4I1	WNT9A	ADRM1	ATP5PB	IRS4	RTN3	PSMD11	KLC1	VDAC1	GAPDH	PPP3CA	NRBF2	KLC1
CSNK1A1	GAPDH	PSMB2	CHRM3	NRBF2	APC	SDHB	RTN3	APC	NFKB1	PSMA1	PPP3R1	CSNK1A1	APP	KIF5A	BECN1
WNT5A	WNT5A	ATF4	APC	UQCRB	WNT9A	PIK3R3	KRAS	ADAM10	PSMD9	NDUFA10	FZD9	RTN4	SDHC	BRAF	ATG14
PSMD14	COX7A2L	ADRM1	PSMB7	WIPI2	NRBF2	ATF6	APC	APP	ATP5F1B	RTN3	CYCS	PIK3R3	PIK3R1	NDUFS2	IRS4
COX7A2L	APH1A	APC	WNT9A	NDUFV3	PLCB3	IDE	ADAM10	WNT9A	WNT5B	EIF2S1	COX6B1	NDUFA8	NRBF2	PSMB4	APP
APH1A	IDE	ADAM10	FZD1	PSMC2	UQCRB	IL1B	APP	ITPR1	CSNK1A1	PPP3CA	ATG14	LRP1	KIF5A	DVL3	PSMA5
IDE	APAF1	WNT9A	BRAF	CASP3	BRAF	MAP2K2	WNT9A	WNT3A	WNT5A	APP	ATG2A	ATG101	BRAF	UQCRQ	CALM2
APAF1	PIK3CA	NDUFB11	DVL3	KIF5C	CALM3	COX4I1	ITPR1	ATP5MC3	IL1A	AKT1	RB1CC1	ATP5F1E	WIPI2	FZD6	NDUFC2
ITPR2	ITPR2	NRBF2	CASP3	GRM5	NDUFV3	RAF1	WNT3A	KIF5A	PSMD14	PSMB6	FZD6	WNT1	NDUFS2	CASP7	ATP5F1A
LRP1	LRP1	UQCRB	PSMC3	SLC25A6	CASP3	CASP9	ATP5MC3	GNAQ	RTN4	PIK3R1	BECN1	KLC1	PSMB4	UQCRFS1	ATP5MC3
PSMB2	TUBA1B	CALM3	FADD	KIF5B	TUBA1C	KRAS	KIF5A	WIPI2	AKT3	NRBF2	BID	MAP2K2	DVL3	IRS1	KIF5A
ATF4	PSMB2	NDUFV3	CHRM1	INSR	KIF5C	APC	GNAQ	NAE1	APH1A	ADAM17	CASP9	TUBA4A	FZD6	KIF5B	MCU
ADRM1	MAP2K2	CASP3	INSR	UQCRH	CHRM1	IL6	WIPI2	PSMC2	ATF6	KIF5A	COX7A2L	KRAS	KIF5B	ATP2A2	BRAF
APC	ATF4	TUBA1C	KLC2	ATP2A2	GRM5	PSMB7	NAE1	DVL3	IDE	GNAQ	COX8C	WNT2B	ATP2A2	COX8A	WIPI2
PSMB7	NDUFA10	KIF5C	COX8A	COX8A	NDUFA3	TUBB2A	PSMC2	FZD6	APAF1	BRAF	CSF1	APC	ULK1	ULK1	ATP5MC1
ADAM10	ADRM1	CHRM1	CSF1	CDK5R1	INSR	ADAM10	DVL3	APBB1	PIK3CA	WIPI2	FZD4	IL6	CSF1	IRS2	CALM3
WNT9A	COX7B	GRM5	IRS2	ERN1	UQCRH	AKT1	LRP5	TUBA1A	ITPR2	NDUFS2	GRIN2B	TUBB2A	NDUFA6	PSMD12	DVL3
NDUFB11	APC	INSR	MAPT	FZD2	ATP2A2	SDHC	FZD6	CTNNB1	WNT1	PSMD4	KIF5A	AKT1	TUBB4B	MAP3K5	FZD6
NRBF2	IL6	UQCRH	TUBB	BACE2	COX8A	CALM2	TUBA1A	KIF5C	KLC1	FZD6	PLCB1	WNT9A	NDUFA4	CALM1	APBB1
PLCB3	ADAM10	ATP2A2	PSMD12	PLCB1	ULK1	SNCA	CTNNB1	AXIN2	BECN1	FADD	PSEN1	SNCA	MAP3K5	MT-CO2	CTNNB1
UQCRB	WNT9A	COX8A	MTOR	UQCR10	FZD8	NDUFC2	KIF5C	MAP2K1	ATG14	KIF5B	PSMB5	PIK3R1	CALM1	MT-ND2	KIF5C
BRAF	NDUFB11	ULK1	NRAS	IRS2	FZD2	SLC25A4	AXIN2	KIF5B	MAP2K2	ATP2A2	WNT9B	CACNA1C	MT-CO2	MT-CO1	AXIN2
WIPI2	NRBF2	FZD8	CSNK1E	TUBB	UQCR10	GNAQ	MAP2K1	UQCRH	PSMA1	FZD4		NDUFC2	MT-ND2	MT-ND4L	MAP2K1
NDUFS2	PLCB3	FZD2	PPP3R1	CALM1	IRS2	CALM3	KIF5B	ATP2A2	RAF1	ULK1		ATP5F1A	MT-ND5	NRAS	KIF5B
CALM3	UQCRB	PLCB1	MT-ND2	MT-ND2	MAPT	DVL3	UQCRH	ATG13	CHRM3	CSF1		ATP5MC3	MT-ND3	PPP3R1	INSR
NDUFV3	BRAF	UQCR10	MT-ND5	MT-ND5	PSMD12	FZD5	PSMD1	CDK5R1	IRS4	NDUFA6		PSMA8	MT-ND4	APC	UQCRH
CASP3	CALM3	IRS2	MT-ND3	MT-ND3	CALM1	PSMD6	ATP2A2	TUBB	RTN3	TUBB4B		BRAF	MT-ND1	TUBB4B	PSMD1
TUBA1C	NDUFV3	MAPT	MT-ND1	MT-ND1	MT-CO1	FZD6	PSMD2	MME	KRAS	MAP3K5		WIPI2	MT-ATP6	KIF5C	ATP2A2
FADD	COX6B2	CALM1	MT-ATP6	MT-ATP6	MT-ATP6	KIF5C	ATG13	CALM1	APC	CALM1		NDUFS2	MT-CO3	PSMA3	CDK5R1
KIF5C	CASP3	MT-CO1	MT-CO3	MT-CO3	NRAS	IRS1	CDK5R1	MT-ND5	WNT10A	MT-CO2		CALM3	NRAS	SLC25A5	ULK1
CHRM1	TUBA1C	MT-ND1	CHUK	NRAS	CHUK	KIF5B	NDUFA12	MT-CO3	IL6	MT-CYB		NDUFV3	VDAC1	FAS	ERN1
GRM5	KIF5C	MT-ATP6	MT-ATP8	CHUK	CSNK1E	INSR	TUBB	CHUK	NA	MT-ND2		FZD5	PPP3R1	VDAC1	COX5A
NDUFA3	CHRM1	NRAS	GRIN2B	MT-ATP8	GRIN2B	PIK3CD	MME	PPP3R1	ADAM10	MT-ND5		NDUFS4	GAPDH	ATG14	FRAT2
INSR	GRM5	CHUK	PSMB3	GRIN2B	PSMB3	RELA	CALM1	AL035425.2	NDUFA9	MTOR		NDUFV1	ATP5B	ATG2A	NDUFA12
UQCRH	NDUFA3	CSNK1E	TUBB2A	PSMB3	MAP2K7	KLC2	MT-ND5	GRIN2B	APP	MT-CO1		CTNNB1	PSMD11	FZD9	IRS2
ATP2A2	INSR	GRIN2B	FZD9	WNT1	TUBB2A	DDIT3	MT-ND4	VDAC2	WNT9A	MT-ND3		FADD	PIK3R2	CYCS	TUBB4B
COX8A	PPID	PSMB3	COX6B1	TUBA1B	FZD9	TUBB6	MT-CO3	MAPK1	NRBF2	MT-ND4		GRM5	PSMD4	COX6B1	TUBB
ULK1	UQCRH	ND2	TUBB4A	ND2	DVL3	FZD8	CHUK	FADD	ITPR1	MT-ND1		IRS1	ATP6	CYBB	CALM1
FZD8	ATP2A2	ND4L	AKT2	ND5	COX6B1	ERN1	PPP3R1	ATP5G3	WNT3A	MT-ATP6		KIF5B	UQCRC1	AKT3	MTOR
CYC1	LPL	COX3	APC2	ND3	AKT2	FZD2	AL035425.2	PIK3R1	ATP5MC3	MT-CO3		ATP2A2	WNT2B	BECN1	RYR3
FZD2	TUBB6	ATP6	ATP2A2	ND4	APC2	GRIN2A	GRIN2B	CSNK1E	WNT7A	NRAS		FZD4	FZD9	BID	NRAS
PLCB1	COX8A	ND5	BACE2	COX1	BACE2	IRS2	PSMB3	ATG14	KIF5A	VDAC1		NDUFA11	CYCS	CASP9	CHUK
UQCR10	ULK1	ND4	CALM1	PSMD2	CHRNA7	BACE1	NFKB1	TUBB2A	MCU	PPP3R1		LPL	COX6B1	COX8C	AL035425.2
IRS2	FZD8	COX1	CHRNA7	NDUFA3	FZD4	NDUFA4	PSMC4	FZD9	GNAQ	AL035425.2		CALML3	ATG14	CSF1	ATP5G3
MAPT	FZD2	ND1	FAS	NDUFS5	NOS1	TUBB	ATP5G3	PSMB5	FZD1	PSMB3		BACE2	ATG2A	FZD4	PIK3R1
TUBB	PLCB1	COX2	FZD4	COX3	PIK3CA	PSMD12	PIK3R1	KLC2	BRAF	ND4		CSF1	BECN1	GRIN2B	CSNK1E
CALM1	UQCR10	MTOR	NOS1	IRS4	PPP3CA	MAP3K5	CSNK1E	GSK3B	WIPI2	ATP6		TUBB4B	BID	PLCB1	TUBB2A
MT-CYB	NDUFA12	IL6	PIK3CA	PSMA6	PSENEN	CALM1	TUBB2A	INSR	NAE1	ND2		PIK3R4	CASP9	PSEN1	FZD9
MT-ND5	IRS2	MAP2K7	PPP3CA	ATP6	SLC25A4	MT-ND5	FZD9	BACE1	CALM3	PIK3CA		MAP3K5	COX7A2L	PSMB5	APC
MT-CO1	MAPT	TUBB2A	PSENEN	TUBB4B	ULK2	MT-ATP6	PSMB5	BACE2	PSMC2	COX2		MT-CYB	COX8C	RB1CC1	ATG13
MT-ND3	TUBB4B	FZD9	SLC25A4	ND1	WIPI2	NRAS	KLC2	CSF1	DVL3	ATP5B		MT-ND5	FZD4	WNT9B	BACE1
MT-ND4	CALM1	DVL3	WIPI2	TNFRSF1A	WNT1	VDAC1	GSK3B	FZD4	CDK5	KIF5C		MTOR	GRIN2B		BACE2
MT-ND1	MT-CO2	COX6B1	WNT1	TUBB2A	WNT9B	CSNK1E	ATF6	GRIN1	FZD6	COX7B		MT-CO1	PLCB1		CHRM3
MT-ATP6	MT-ND2	AKT2	WNT9B	FZD9		PPP3R1	BACE1	IRS1	ATP5F1C	UQCRFS1		MT-ND4	PSEN1		CSF1
MT-ND4L	MT-ND5	APC2		DVL3		TNF	BACE2	KRAS	TUBA1A	SDHA		MT-ND4L	PSMB5		FZD4
NRAS	MT-CO1	BACE2		COX6B1		GRIN2B	CSF1	LRP6	TUBA1C	BACE1		NRAS	RB1CC1		GNAQ
CHUK	MT-ND4	CHRNA7		AKT2		MAPK9	FZD4	NOS1	CTNNB1	GAPDH		VDAC1	WNT9B		GRIN1
CSNK1E	MT-ND1	FZD4		APC2		FADD	GRIN1	PSMA5	FADD	FAS		MT-ATP8			IRS1
MT-ATP8	MT-ATP6	NOS1		CHRNA7		CAPN2	INSR	RAF1	KIF5C	FZD9		GRIN2B			KLC2
ATP5PO	MT-CO3	PIK3CA		FZD4		GRIN2D	IRS1	RP6-24A23.6	AXIN2	CYCS		NDUFC2-KCTD14			KRAS
GRIN2B	MT-ND4L	PPP3CA		NOS1		AKT3	LRP6	TUBA4A	MAP2K1	COX6B1		FZD9			LRP6
PSMB3	NRAS	PSENEN		PIK3CA		AMBRA1	NOS1	TUBA8	SLC25A6	ATG14		WNT9B			NOS1
KRAS	CHUK	SLC25A4		PPP3CA		MAPK10	PSMA5	WNT10B	KIF5B	ATG2A		ATP5G3			RAF1
HRAS	CSNK1E	ULK2		PSENEN		NDUFA3	RAF1	WNT2B	CYCS	TNF		DKK2			RP6-24A23.6
NFKB1	MT-ATP8	WIPI2		SLC25A4		PLCB1	RP6-24A23.6	WNT4	RELA	BECN1		APAF1			TUBA1A
IL6	ATP5PO	WNT1		ULK2		PSENEN	TUBA4A	WNT7A	UQCRH	BID		BACE1			TUBA4A
COX2	TUBB3	WNT9B		WNT9B		RP6-24A23.6	TUBA8		ATP2A2	CASP9		CDK5R1			TUBA8
COX1	GRIN2B					ULK2	WNT10B		FZD4	COX8C		DVL2			WNT10B
ATP6	PSMB3					VDAC3	WNT2B		DDIT3	GRIN2B		FZD7			WNT2B
ND5	HRAS					WNT2B	WNT4		ATG13	PLCB1		GNAQ			WNT3A
ERN1	ND2						WNT7A		TUBB6	PSEN1		GRIN2A			WNT4
ND1	SLC25A4								CDK5R1	PSMB5		GRIN2D			WNT7A
ND2	ND4								TUBB	RB1CC1		INSR
PIK3R1	TUBB								NDUFA12	WNT9B		LRP6
MAP2K7	COX1								TUBB4B			MAP2K7
TUBB2A	COX3								MME			MAPT
FZD9	ND1								PSMD12			NRBF2
DVL3	ND5								CALM1			PIK3CA
COX6B1	ATP6								MT-CO2			PPP3R1
WNT1	ND4L								MT-ND2			PPP3R2
AKT2	IRS4								MT-ND5			PSEN1
APC2	COX2								MTOR			PSMA1
BACE2	AKT2								MT-CO1			TNF
CHRNA7	MAP2K7								MT-ND3			WNT3A
FZD4	TUBB2A								MT-ND4			WNT8B
NOS1	FZD9								MT-ND1
PIK3CA	DVL3								MT-CO3
PPP3CA	COX6B1								CSNK2B
PSENEN	APC2								PSENEN
SLC25A4	BACE2								CHUK
ULK2	CHRNA7								VDAC1
WNT9B	FZD4								PPP3R1
	NOS1								TUBB3
	PPP3CA								AL035425.2
	PSENEN								GRIN2B
	ULK2								NDUFA4
	WIPI2								ATP5G3
	WNT1								COX1
	WNT9B								AGER
									ATP5A1
									PSMC1
									ULK1
									ATP5C1
									PIK3R1
									WNT4
									CSNK1E
									TUBB2A
									FZD9
									KLC2
									GSK3B
									BACE1
									NCSTN
									BACE2
									CSF1
									GRIN1
									INSR
									IRS1
									LRP6
									NOS1
									PSMA5
									RP6-24A23.6
									TUBA4A
									TUBA8
									WNT10B
									WNT2B

## Sheet: Cumulative
Compiled list of AD pathway genes targeted by selected microRNAs with duplicates removed
TarBase	miRTarBase	TargetScan	Combined list
PSMC4	NRAS	AKT2	PSMC4
BID	KRAS	APC2	BID
RB1CC1	HRAS	ATP2A2	RB1CC1
FAS	NFKB1	BACE2	FAS
PSMA4	CASP3	CALM1	PSMA4
NDUFB4	IL6	CASP3	NDUFB4
WIPI1	PSMA2	CHRNA7	WIPI1
PTGS2	COX2	CHUK	PTGS2
ITPR3	COX1	CSNK2A1	ITPR3
PSMD8	ATP6	DVL3	PSMD8
MAPK1	ND5	FAS	MAPK1
PSMC6	ERN1	FZD3	PSMC6
CSNK2A1	NDUFS2	FZD4	CSNK2A1
PLCB4	ND1	GRIN2B	PLCB4
AXIN1	ND2	INSR	AXIN1
FZD3	PIK3R1	IRS2	FZD3
TUBB4A	ATP2A2	MAPK8	TUBB4A
PSMA2	WIPI2	NOS1	PSMA2
MAPK8	CSNK2A1	NRAS	MAPK8
PPIF	MAP2K7	PIK3CA	PPIF
PSMD11	TUBB2A	PPP3CA	PSMD11
ATP5F1B	FZD9	PSENEN	ATP5F1B
CSNK1A1	DVL3	SLC25A4	CSNK1A1
WNT5A	COX6B1	ULK2	WNT5A
PSMD14	WNT1	WIPI2	PSMD14
COX7A2L	TUBB4A	WNT1	COX7A2L
APH1A	PTGS2	WNT9A	APH1A
IDE	PPID	WNT9B	IDE
APAF1	PSMD9	AKT3	APAF1
ITPR2	COX7B	AMBRA1	ITPR2
LRP1	LPL	BACE1	LRP1
PSMB2	PLCB3	GRIN2A	PSMB2
ATF4	MAP2K2	IDE	ATF4
ADRM1	SLC25A4	IRS1	ADRM1
APC	ND4	MAPK10	APC
PSMB7	TUBB	NDUFA3	PSMB7
ADAM10	COX3	NDUFA4	ADAM10
WNT9A	NDUFA10	PIK3CB	WNT9A
NDUFB11	TUBA1B	PIK3CD	NDUFB11
NRBF2	ADRM1	PIK3R3	NRBF2
PLCB3	ND4L	PLCB1	PLCB3
UQCRB	GAPDH	PPIF	UQCRB
BRAF	IRS2	PSEN1	BRAF
WIPI2	TUBA1C	RAF1	WIPI2
NDUFS2	IRS4	RELA	NDUFS2
CALM3	MAPK1	RP6-24A23.6	CALM3
NDUFV3	AKT2	SNCA	NDUFV3
CASP3	PSMB2	TUBB6	CASP3
TUBA1C	FZD8	VDAC1	TUBA1C
FADD	MTOR	VDAC3	FADD
KIF5C	XBP1	WNT2B	KIF5C
CHRM1	ND3	APC	CHRM1
GRM5	PSMD2	APP	GRM5
NDUFA3	NDUFA3	ATF6	NDUFA3
INSR	NDUFS5	ATG13	INSR
UQCRH	PSMA6	ATG14	UQCRH
ATP2A2	TUBB4B	AXIN2	ATP2A2
COX8A	TNFRSF1A	CDK5R1	COX8A
ULK1	SNCA	CHRM3	ULK1
FZD8	IRS1	CSF1	FZD8
CYC1	RAF1	FZD6	CYC1
FZD2	PIK3CD	GNAQ	FZD2
PLCB1	WNT8B	GRIN1	PLCB1
UQCR10	IDE	GSK3B	UQCR10
IRS2	PPIF	IKBKB	IRS2
MAPT	RELA	KIF5A	MAPT
TUBB	CASP9	KIF5C	TUBB
CALM1	NDUFA4	KLC2	CALM1
MT-CYB	MAPK9	KRAS	MT-CYB
MT-ND5	SDHC	LRP6	MT-ND5
MT-CO1	FADD	MAP2K1	MT-CO1
MT-ND3	CALM3	PIK3R1	MT-ND3
MT-ND4	PIK3CB	PSMA5	MT-ND4
MT-ND1	LRP6	PSMD7	MT-ND1
MT-ATP6	CAPN2	RTN4	MT-ATP6
MT-ND4L	PIK3R3	TUBA1A	MT-ND4L
NRAS	GRIN2D	TUBA4A	NRAS
CHUK	KIF5B	TUBA8	CHUK
CSNK1E	AKT3	WNT10B	CSNK1E
MT-ATP8	VDAC1	WNT3A	MT-ATP8
ATP5PO	WNT3A	WNT4	ATP5PO
GRIN2B	APP	WNT7A	GRIN2B
PSMB3	CHUK	ATG2A	PSMB3
ATP2A3	PSMC4	ATG2B	ATP2A3
NOX4	ITPR1	BECN1	NOX4
PSMB5	ATP5G3	BID	PSMB5
DKK1	FZD6	CASP9	DKK1
PSMD9	CSNK1E	COX7A2L	PSMD9
WNT5B	AXIN2	COX8C	WNT5B
GAPDH	ATG14	CSNK1A1	GAPDH
PIK3CA	RTN4	EIF2S1	PIK3CA
TUBA1B	PSMB5	MAP3K5	TUBA1B
MAP2K2	KLC2	MAPK1	MAP2K2
NDUFA10	GSK3B	PPP3R1	NDUFA10
COX7B	EIF2AK2	PSMB5	COX7B
IL6	VDAC2	RB1CC1	IL6
COX6B2	PSMD7	ULK1	COX6B2
PPID	INSR	APAF1	PPID
LPL	MCU	ATP5G3	LPL
TUBB6	CYCS	CALM3	TUBB6
NDUFA12	NDUFA9	CASP8	NDUFA12
TUBB4B	SLC25A6	DKK2	TUBB4B
MT-CO2	PSMD12	DVL2	MT-CO2
MT-ND2	TUBB3	FZD7	MT-ND2
MT-CO3	PSMD11	GRIN2D	MT-CO3
TUBB3	PSMC2	GRM5	TUBB3
XBP1	WNT5A	LPL	XBP1
CAPN1	KIF5A	MAP2K7	CAPN1
CSNK2A2	AGER	MAPT	CSNK2A2
MAP2K7	ATP5A1	NDUFS4	MAP2K7
ULK2	PSMC1	NRBF2	ULK2
AKT3	TUBA1A	PLCB4	AKT3
COX4I1	ULK1	PPP3R2	COX4I1
CHRM3	ATP5C1	PSMA1	CHRM3
FZD1	WNT4	TNF	FZD1
DVL3	BACE1	WNT8B	DVL3
PSMC3	NCSTN		PSMC3
KLC2	PIK3CA		KLC2
CSF1	ATP5B		CSF1
PSMD12	KIF5C		PSMD12
MTOR	UQCRFS1		MTOR
PPP3R1	SDHA		PPP3R1
PSEN1	RTN3		PSEN1
IL1A	EIF2S1		IL1A
PSMC2	FAS		PSMC2
SLC25A6	CSNK1A1		SLC25A6
KIF5B	PPP3R1		KIF5B
CDK5R1	ATG2B		CDK5R1
ERN1	ATG2A		ERN1
BACE2	TNF		BACE2
BAD	RB1CC1		BAD
NDUFS1	APC		NDUFS1
PIK3CB	NDUFC2-KCTD14		PIK3CB
EIF2AK2	WNT9B		EIF2AK2
CASP8	DKK2		CASP8
LRP6	PIK3R2		LRP6
WNT8B	PSMD4		WNT8B
ARAF	UQCRC1		ARAF
AKT2	WNT2B		AKT2
RTN4	CASP7		RTN4
ATP5PB	PSMA3		ATP5PB
SDHB	SLC25A5		SDHB
PIK3R3	UQCRQ		PIK3R3
ATF6	CASP8		ATF6
IL1B	CYBB		IL1B
RAF1	ATF6		RAF1
CASP9	MAP2K1		CASP9
KRAS			KRAS
TUBB2A			TUBB2A
AKT1			AKT1
SDHC			SDHC
CALM2			CALM2
SNCA			SNCA
NDUFC2			NDUFC2
SLC25A4			SLC25A4
GNAQ			GNAQ
FZD5			FZD5
PSMD6			PSMD6
FZD6			FZD6
IRS1			IRS1
PIK3CD			PIK3CD
RELA			RELA
DDIT3			DDIT3
GRIN2A			GRIN2A
BACE1			BACE1
NDUFA4			NDUFA4
MAP3K5			MAP3K5
VDAC1			VDAC1
TNF			TNF
MAPK9			MAPK9
ATG2B			ATG2B
VDAC3			VDAC3
PSMD7			PSMD7
IKBKB			IKBKB
KLC1			KLC1
BECN1			BECN1
ATG14			ATG14
IRS4			IRS4
RTN3			RTN3
APP			APP
ITPR1			ITPR1
WNT3A			WNT3A
ATP5MC3			ATP5MC3
KIF5A			KIF5A
NAE1			NAE1
LRP5			LRP5
TUBA1A			TUBA1A
CTNNB1			CTNNB1
AXIN2			AXIN2
MAP2K1			MAP2K1
PSMD1			PSMD1
PSMD2			PSMD2
ATG13			ATG13
MME			MME
AL035425.2			AL035425.2
APBB1			APBB1
MAPK3			MAPK3
DVL1			DVL1
NFKB1			NFKB1
WNT1			WNT1
PSMA1			PSMA1
WNT10A			WNT10A
NDUFA9			NDUFA9
WNT7A			WNT7A
MCU			MCU
CDK5			CDK5
ATP5F1C			ATP5F1C
CYCS			CYCS
FZD4			FZD4
CSNK2B			CSNK2B
PSENEN			PSENEN
SLC25A5			SLC25A5
PSMB1			PSMB1
PIK3C3			PIK3C3
GSK3B			GSK3B
PSMC1			PSMC1
AMBRA1			AMBRA1
EIF2S1			EIF2S1
PPP3CA			PPP3CA
PSMB6			PSMB6
PIK3R1			PIK3R1
ADAM17			ADAM17
PSMD4			PSMD4
NDUFA6			NDUFA6
WNT8A			WNT8A
WNT11			WNT11
DKK4			DKK4
MAPK10			MAPK10
NDUFA8			NDUFA8
ATG101			ATG101
ATP5F1E			ATP5F1E
TUBA4A			TUBA4A
WNT2B			WNT2B
CACNA1C			CACNA1C
ATP5F1A			ATP5F1A
PSMA8			PSMA8
NDUFS4			NDUFS4
NDUFV1			NDUFV1
NDUFA11			NDUFA11
CALML3			CALML3
PIK3R4			PIK3R4
PSMA7			PSMA7
PSMB4			PSMB4
PPP3CC			PPP3CC
UQCRQ			UQCRQ
CASP7			CASP7
UQCRFS1			UQCRFS1
TNFRSF1A			TNFRSF1A
PIK3R2			PIK3R2
NDUFS8			NDUFS8
PSMA5			PSMA5
ATP5MC1			ATP5MC1
COX5A			COX5A
FRAT2			FRAT2
RYR3			RYR3
			HRAS
			COX2
			COX1
			ATP6
			ND5
			ND1
			ND2
			FZD9
			COX6B1
			ND4
			COX3
			ND4L
			ND3
			NDUFS5
			PSMA6
			CAPN2
			GRIN2D
			ATP5G3
			VDAC2
			AGER
			ATP5A1
			ATP5C1
			WNT4
			NCSTN
			ATP5B
			SDHA
			ATG2A
			NDUFC2-KCTD14
			WNT9B
			DKK2
			UQCRC1
			PSMA3
			CYBB
			APC2
			CHRNA7
			NOS1
			RP6-24A23.6
			GRIN1
			TUBA8
			WNT10B
			COX8C
			DVL2
			FZD7
			PPP3R2

## Sheet: Freq
	TarBase	miRTarBase	TargetScan	Total
Cumulative	255	147	116	299
hsa-miR-16-5p	122	65	45	146
hsa-let-7b-5p	90	46	28	120
hsa-let-7a-5p	83	27	28	113
hsa-miR-27a-3p	80	11	41	106
hsa-miR-17-5p	66	38	27	95
hsa-miR-424-5p	64	16	45	93
hsa-miR-15a-5p	63	31	45	92
hsa-miR-7-5p	77	27	27	91
hsa-let-7c-5p	58	24	28	88
hsa-let-7e-5p	56	34	28	88
hsa-miR-15b-5p	56	33	45	87
hsa-miR-93-5p	53	22	27	78
hsa-let-7d-5p	56	6	28	75
hsa-let-7i-5p	55	6	28	74
hsa-miR-106b-5p	46	25	27	72
hsa-miR-20b-5p	23	17	27	43
